# Supplementary material for: Analysis of Zika virus neutralizing antibodies in normal healthy Thais
Source: Sci Rep. 2018 Nov 21;8:17193. doi: 10.1038/s41598-018-35643-6 (PMC6249253; doi:10.1038/s41598-018-35643-6)
Supplement: Supplementary file 2 — Raw PRNT data [file 41598_2018_35643_MOESM2_ESM.xlsx]

## Sheet: PRNT data
Sample ID	Gender	Age	ZIKV SV0010/15 (>1:10)		ZIKV SV0010/15 (>1:20)		JEV (≥1:20)		DENV 1 lab (≥1:20)		DENV 1 DF (≥1:20)		DENV 2 lab (≥1:20)		DENV 2 DF (≥1:20)		DENV 3 Lab (≥1:20)		DENV 3 DF (≥1:20)		DENV 4 lab (≥1:20)		DENV 4 DF (≥1:20)
			PRNT50	PRNT90	PRNT50	PRNT90	PRNT50	PRNT90	PRNT50	PRNT90	PRNT50	PRNT90	PRNT50	PRNT90	PRNT50	PRNT90	PRNT50	PRNT90	PRNT50	PRNT90	PRNT50	PRNT90	PRNT50	PRNT90
S1	F	42	10	< 10	< 20	< 20	1280	80	160	40	80	20	> 320	160	> 320	160	160	40	80	20	20	< 20	40	< 20		<10
S2	F	29	≥20	< 10	20	< 20	80	< 20	1280	320	2560	320	> 320	20	80	20	40	20	20	< 20	160	20	40	20		10
S3	F	27	< 10	< 10	< 20	< 20	160	80	< 20	< 20	< 20	< 20	< 20	< 20	< 20	< 20	< 20	< 20	< 20	< 20	< 20	< 20	< 20	< 20		< 20
S4	F	32	≥20	< 10	20	< 20	80	20	> 320	160	> 320	160	40	< 20	< 20	< 20	20	< 20	< 20	< 20	< 20	< 20	20	< 20		≥20
S5	F	25	10	< 10	< 20	< 20	320	80	< 20	< 20	< 20	< 20	< 20	< 20	< 20	< 20	< 20	< 20	< 20	< 20	20	< 20	< 20	< 20		20
S6	M	42	10	< 10	20	< 20	40	< 20	160	80	> 320	80	> 320	320	640	160	320	80	80	20	160	20	80	20		40
S7	F	25	≥20	< 10	20	< 20	20	< 20	1280	320	> 320	160	2560	320	640	160	> 320	160	160	80	160	20	320	80		80
S8	F	29	≥20	< 10	20	< 20	80	20	> 320	80	160	40	1280	320	160	160	> 320	80	160	80	40	< 20	40	< 20		160
S9	F	25	≥20	≥20	640	160	40	< 20	< 20	< 20	< 20	< 20	20	< 20	< 20	< 20	< 20	< 20	< 20	< 20	< 20	< 20	< 20	< 20		320
S10	M	30	< 10	< 10	< 20	< 20	160	< 20	40	20	160	20	80	20	20	< 20	160	80	80	40	< 20	< 20	< 20	< 20		> 320
S11	F	27	< 10	< 10	< 20	< 20	160	40	2560	320	1280	640	320	40	160	40	160	40	40	20	40	< 20	80	< 20		Note: Blank is no test
S12	F	26	< 10	< 10	< 20	< 20	160	40	< 20	< 20	< 20	< 20	< 20	< 20	< 20	< 20	< 20	< 20	< 20	< 20	< 20	< 20	< 20	< 20
S13	F	28	< 10	< 10	< 20	< 20	< 20	< 20	< 20	< 20	< 20	< 20	< 20	< 20	< 20	< 20	< 20	< 20	< 20	< 20	< 20	< 20	< 20	< 20
S14	F	28	≥20	10	20	< 20	20	< 20	< 20	< 20	160	< 20	320	320	> 320	160	20	< 20	< 20	< 20	160	20	80	20
S15	F	35	< 10	< 10	< 20	< 20	20	< 20	20	< 20	160	20	40	< 20	160	< 20	160	80	160	40	40	< 20	20	< 20
S16	F	36	< 10	< 10	< 20	< 20
S17	F	32	< 10	< 10	< 20	< 20	160	40
S18	F	25	≥20	< 10	20	< 20
S19	F	29	< 10	< 10	< 20	< 20
S20	F	27	10	< 10	80	< 20
S21	M	23	≥20	< 10	80	< 20
S22	F	29	10	< 10	40	< 20
S23	F	31	10	< 10	40	< 20
S24	F	24	≥20	< 10	40	< 20	160	< 20
S25	M	27	≥20	< 10	40	< 20
S26	F	25	10	< 10	< 20	< 20
S27	M	24	10	< 10	20	< 20
S28	F	22	< 10	< 10	< 20	< 20
S29	F	32	< 10	< 10	< 20	< 20
S30	M	26	≥20	< 10	20	< 20
S31	M	35	≥20	< 10	40	< 20
S32	M	27	10	< 10	20	< 20
S33	M	24	≥20	≥20	> 1,280	1280	80	< 20	20	< 20	160	< 20	20	< 20	< 20	< 20	20	< 20	< 20	< 20	< 20	< 20	< 20	< 20
S34	F	28	< 10	< 10	< 20	< 20	80	20
S35	F	40	< 10	< 10	< 20	< 20
S36	F	56	≥20	≥20	> 320	80	> 320	160	2560	640	2560	640	> 320	80	160	80	> 1,280	320	> 320	160	80	20	160	40
S37	F	51	≥20	< 10	80	< 20
S38	F	55	≥20	10	80	< 20
S39	F	47	≥20	≥20	> 1,280	320	80	< 20	320	160	> 320	160	> 320	320	> 1,280	640	> 320	80	160	20	80	20	160	40
S40	F	53	≥20	≥20	> 320	160	160	80	160	80	> 320	80	80	20	160	20	80	40	20	20	80	< 20	40	20
S41	F	50	≥20	≥20	> 320	160	160	80	> 320	160	> 320	160	320	80	160	20	160	40	160	80	160	< 20	40	20
S42	F	37	≥20	< 10	80	< 20
S43	F	49	≥20	≥20	> 320	20	2560	320	> 1,280	320	> 1,280	640	> 1,280	320	> 320	320	640	160	> 320	80	320	80	> 320	160
S44	F	47	< 10	< 10	20	< 20
S45	M	52	≥20	< 10	40	< 20
S46	M	44	10	< 10	< 20	< 20
S47	M	38	10	< 10	< 20	< 20
S48	F	51	≥20	10	80	< 20
S49	F	32	10	< 10	< 20	< 20
S50	F	24	≥20	≥20	2560	640	2560	320	160	40	> 320	20	80	20	160	20	160	40	40	< 20	160	40	> 320	80
S51	F	24	10	< 10	< 20	< 20
S52	F	34	10	< 10	< 20	< 20
S53	F	30	10	< 10	< 20	< 20
S54	F	36	≥20	10	80	< 20
S55	F	29	≥20	< 10	40	< 20
S56	F	24	< 10	< 10	< 20	< 20
S57	F	23	≥20	≥20	> 1,280	640	1280	320	160	40	> 320	80	640	320	640	320	> 320	40	40	< 20	160	< 20	160	20
S58	F	18	< 10	< 10	< 20	< 20	> 320	160
S59	F	37	< 10	< 10	< 20	< 20
S60	F	35	10	< 10	< 20	< 20	80	20	80	80	> 320	80	1280	320	> 320	160	> 320	40	80	20	80	< 20	160	40
S61	F	31	≥20	10	160	< 20
S62	F	37	≥20	≥20	> 320	160	20	< 20	> 320	160	> 320	160	160	20	320	20	80	20	40	20	20	< 20	40	20
S63	F	22			10240	1280	2560	640	> 320	160	> 320	160	> 320	320	> 320	160	> 320	160	160	20	320	160	> 320	320
S64	F	36	< 10	< 10	< 20	< 20	20	< 20	< 20	< 20	80	< 20	160	80	> 320	160	< 20	< 20	20	< 20	160	40	> 320	40
S65	F	35	< 10	< 10	< 20	< 20
S66	F	25	< 10	< 10	< 20	< 20
S67	M	37	< 10	< 10	< 20	< 20	< 20	< 20	< 20	< 20	< 20	< 20	< 20	< 20	< 20	< 20	< 20	< 20	< 20	< 20	< 20	< 20	< 20	< 20
S68	F	37	≥20	≥20	> 320	160	40	40	40	< 20	160	20	40	< 20	80	< 20	40	< 20	< 20	< 20	160	40	80	20
S69	F	45	≥20	< 10	80	< 20
S70	F	52	≥20	≥20	160	40	320	80	640	160	1280	320	> 320	160	> 320	160	> 320	80	160	40	160	40	160	40
S71	F	27	≥20	10	40	< 20
S72	F	34	≥20	< 10	40	< 20
S73	F	32	≥20	< 10	< 20	< 20
S74	F	27	10	< 10	< 20	< 20
S75	M	37	≥20	≥20	> 320	80	40	< 20	1280	640	1280	320	1280	320	1280	320	1280	320	1280	320	80	20	> 320	40
S76	F	36	≥20	≥20	> 320	160	40	< 20	80	20	320	80	160	40	> 320	40	40	20	40	20	< 20	< 20	20	< 20
S77	F	52	10	< 10	< 20	< 20	20	< 20	160	40	640	160	160	20	< 20	< 20	80	20	40	< 20	160	40	80	40
S78	F	37	< 10	< 10	< 20	< 20
S79	M	34	< 10	< 10	< 20	< 20	80	20	160	40	> 320	160	320	80	> 320	80	1280	320	640	320	> 320	80	160	40
S80	F	28	≥20	< 10	20	< 20
S81	F	52	≥20	≥20	1280	320	40	< 20	160	80	> 320	160	> 320	160	640	160	> 320	80	160	80	40	< 20	160	20
S82	F	37	≥20	≥20	320	80	20	< 20	320	80	> 320	80	160	40	160	40	160	40	80	20	20	< 20	40	< 20
S83	F	26	≥20	< 10	80	< 20
S84	F	25	≥20	10	160	20	1280	320	80	40	> 320	40	> 2,560	1280	> 2,560	1280	160	40	160	80	20	< 20	160	20
S85	F	25	< 10	< 10	< 20	< 20
S86	M	40	≥20	≥20	> 320	80	80	20	160	80	>320	80	> 320	80	160	40	40	< 20	20	< 20	20	< 20	40	< 20
S87	F	27	≥20	< 10	40	< 20
S88	F	35	< 10	< 10	< 20	< 20
S89	F	29	≥20	≥20	> 320	160	> 320	160	20	< 20	20	< 20	40	< 20	< 20	< 20	< 20	< 20	< 20	< 20	20	< 20	< 20	< 20
S90	F	28	≥20	< 10	20	< 20
S91	M	27	< 10	< 10	< 20	< 20	80	40	< 20	< 20	< 20	< 20	< 20	< 20	< 20	< 20	< 20	< 20	< 20	< 20	< 20	< 20	< 20	< 20
S92	F	32	≥20	10	40	20	< 20	< 20	> 320	160	> 320	320	640	320	1280	320	160	80	80	40	80	40	160	40
S93	F	33	< 10	< 10	< 20	< 20
S94	F	30	≥20	< 10	< 20	< 20
S95	F	26	≥20	10	40	< 20
S96	F	44	< 10	< 10	< 20	< 20	< 20	< 20	> 320	160	> 320	160	> 320	80	> 320	160	160	40	40	20	160	80	> 320	80
S97	F	24	≥20	< 10	20	< 20
S98	F	33	≥20	≥20	> 320	160	80	< 20	> 320	80	> 320	160	640	320	640	160	320	80	160	20	80	40	> 320	160
S99	F	63	≥20	≥20	160	40	< 20	< 20	40	20	160	40	80	20	80	20	160	40	40	40	80	20	80	40
S100	M	27	≥20	≥20	> 320	160	< 20	< 20	> 320	320	640	160	> 320	160	320	40	320	80	80	40	40	< 20	80	20
S101	M	20	≥20	< 10	< 20	< 20	20	< 20	160	40	> 320	80	40	< 20	20	< 20	1280	640	1280	320	20	< 20	80	20
S102	M	29	10	< 10	< 20	< 20
S103	F	29	≥20	≥20	> 320	80	> 320	80	< 20	< 20	20	< 20	< 20	< 20	< 20	< 20	< 20	< 20	< 20	< 20	< 20	< 20	< 20	< 20
S104	F	53	≥20	≥20	> 320	160	40	< 20	160	80	320	160	> 320	80	320	40	80	40	40	20	320	80	160	40
S105	F	23	10	< 10	< 20	< 20
S106	F	48	≥20	< 10	80	< 20
S107	F	30	< 10	< 10	< 20	< 20
S108	F	41	≥20	< 10	< 20	< 20
S109	F	26	≥20	< 10	< 20	< 20
S110	F	27	≥20	< 10	< 20	< 20
S111	F	25	≥20	< 10	< 20	< 20
S112	M	51	≥20	≥20	1280	320	> 5,120	640	> 320	320	2560	640	> 320	160	> 320	160	> 2,560	640	> 320	320	> 320	160	> 320	80
S113	M	37	≥20	≥20	1280	320	80	< 20	80	40	> 320	40	160	40	80	< 20	80	20	20	< 20	80	< 20	20	< 20
S114	M	37	10	< 10	20	< 20	40	20	80	20	> 320	40	> 320	80	> 320	160	40	< 20	40	20	20	< 20	80	20
S115	F	38	< 10	< 10	< 20	< 20
S116	F	37	≥20	< 10	80	< 20
S117	F	30	< 10	< 10	< 20	< 20
S118	F	52	10	< 10	20	< 20	20	< 20	> 320	160	> 320	160	> 320	80	> 320	80	160	40	40	40	160	40	320	40
S119	F	43	≥20	≥20	160	80	80	< 20	40	< 20	320	40	40	< 20	80	40	80	20	20	< 20	80	< 20	40	< 20
S120	F	41	< 10	< 10	< 20	< 20	< 20	< 20	< 20	< 20	40	< 20	< 20	< 20	< 20	< 20	< 20	< 20	< 20	< 20	< 20	< 20	< 20	< 20
S121	F	33	≥20	10	40	< 20
S122	F	47	< 10	< 10	< 20	< 20	40	< 20	160	40	> 320	160	160	80	80	20	160	40	80	20	320	40	> 320	160
S123	F	54	≥20	< 10	40	< 20	80	< 20	> 320	320	1280	640	> 320	160	> 320	80	> 320	160	> 320	160	40	20	160	20
S124	F	23	< 10	< 10	< 20	< 20
S125	F	52	< 10	< 10	< 20	< 20	< 20	< 20	160	20	320	40	160	40	40	20	640	320	320	160	< 20	< 20	40	20
S126	F	37	< 10	< 10	< 20	< 20
S127	F	42	≥20	10	160	< 20	160	20	> 320	160	320	160	1280	320	> 320	160	80	40	40	20	160	20	160	40
S128	F	35	≥20	< 10	20	< 20
S129	F	28	< 10	< 10	< 20	< 20
S130	F	24	< 10	< 10	< 20	< 20
S131	F	24	≥20	≥20	160	20	80	< 20	80	20	160	80	160	20	20	< 20	> 320	160	320	80	80	< 20	20	< 20
S132	M	27	≥20	≥20	2560	320	320	80	40	20	40	< 20	160	20	320	20	40	< 20	< 20	< 20	20	< 20	< 20	< 20
S133	F	51	< 10	< 10	< 20	< 20	160	20	< 20	< 20	20	< 20	< 20	< 20	< 20	< 20	< 20	< 20	< 20	< 20	< 20	< 20	< 20	< 20
S134	F	42	≥20	< 10	40	< 20
S135	F	40	< 10	< 10	< 20	< 20
S136	F	18+	≥20	10	80	< 20
S137	M	57			< 20	< 20	< 20	< 20	< 20	< 20	< 20	< 20	< 20	< 20	< 20	< 20	< 20	< 20	< 20	< 20	< 20	< 20	< 20	< 20
